# Supplementary material for: Methionine Cycle Rewiring by Targeting miR-873-5p Modulates Ammonia Metabolism to Protect the Liver from Acetaminophen
Source: Antioxidants (Basel). 2022 Apr 30;11(5):897. doi: 10.3390/antiox11050897 (PMC9137496; doi:10.3390/antiox11050897)
Supplement: Supplementary file 1 [file antioxidants-11-00897-s001.zip]

Archive with 1 entries (1 files):
- antioxidants-1673473-supplementary.pdf
